# Supplementary material for: Performance analysis of PPP models in rural tourism projects of Shandong Province based on DEA and super-DEA
Source: PLoS One. 2024 Dec 5;19(12):e0312380. doi: 10.1371/journal.pone.0312380 (PMC11620400; doi:10.1371/journal.pone.0312380)
Supplement: S1 Data — (XLSX) [file pone.0312380.s001.xlsx]

## Sheet: Rural tourism development
		rural tourism income/billion CNY	rural tourists/billion persons
	2010	53.09	0.13
	2011	63.76	0.148
	2012	92.03	0.189
	2013	108.05	0.215
	2014	141.99	0.27
	2015	180.67	0.33
	2016	220.05	0.397
	2017	254.9	0.445
	2018	295.52	0.503
	2019	270.99	0.54
	2020	-	-
	2021	197.25	0.402
	2022	-	0.326
	2023	235	0.52

## Sheet: Indicators of tourism projects
			input						output
		Name	Total investment/10 thousand CNY	Project land area/m2	Project capital/10 thousand CNY	Human capital investment/10 thousand CNY	Tourist carrying capacity/10 thousand persons	Cooperation period/year	Annual income/10 thousand CNY	Job opportunities/number	Annual tourist reception/10 thousand persons	Net profit/10 thousand CNY
	1	Rural Revitalization of Liutuan Town, Changyi - “Silk Town” Culture-tourism Integration and Infrastructure	18126.3	510667	5437.89	2700	100	3	28000	200	30	-
	2	Eco-tourism Exquisite City & Old Residential Community Renovation Supporting Infrastructure Construction in Donggang District, Rizhao	160813	7600000	32212.8	-	-	3	-	-	2329	-
	3	Eco-tourism & Infrastructure Construction in Lanshan District, Rizhao	196975	5293315	39395.1	23000	1000	4	62700	850	1045	-
	4	Changyi Wenshan Forest Park & Museum	43095	570000	12929	5880	120	5	10100	150	30	-
	5	Municipal Public Facilities & Exhibition Hall Construction in Qingzhou Ancient City	15179.6	100000	4679.6	2200	1000	5	60000	720	600	-
	6	Pingdu Featured Town & Tourism Gateway Construction in Qingdao, Shandong Province	146936	628000000	29388	-	-	6	232000	-	665	-
	7	Shiziliu Area & Yellow River Ancient Village Style Belt Rural Tourism in Binzhou Economic and Technological Development Zone, Shandong Province	58000	10656000	11600	3590	100	7	26000	400	130	-
	8	Water Margin Tourism Center (Phase I) in Yuncheng County, Heze, Shandong Province	38150.8	76133	7600	429	100	7	27000	600	180	-
	9	Maliantai Comprehensive Eco-Environmental Remediation in Linzi District, Zibo, Shandong Province	200315	13550000	12500	15000	2	7	100	300	5	-
	10	Wuyang Lake Tourism Infrastructure Construction in Boshan District, Zibo, Shandong Province	57472	200100	11500	1200	5	7	220	200	10	-
	11	Dongxi Wetland Tourism Resort Construction in Yuncheng County, Heze, Shandong Province	233497	5830000	46866.2	12140	-	7	151300	-	193.12	-
	12	China Peony Garden Project in Mudan District, Heze, Shandong Province	62000	800000	12000	750	10	7	681	153	25.8	-
			"-" nates that authors premise for manager not publication these sensitive data.
